# Supplementary material for: Novel Applications of Lactic Acid and Acetic Acid Bacteria Preparations in Shaping the Technological and Microbiological Quality of Ready-to-Cook Minced Pork
Source: Foods. 2025 May 29;14(11):1934. doi: 10.3390/foods14111934 (PMC12154357; doi:10.3390/foods14111934)
Supplement: Supplementary file 1 [file foods-14-01934-s001.zip]

Archive with 1 entries (1 files):
- foods-3645590-supplementary.pdf
